# Supplementary material for: Δ133p53α and Δ160p53α isoforms of the tumor suppressor protein p53 exert dominant-negative effect primarily by co-aggregation
Source: eLife. 2025 Jul 21;14:RP106469. doi: 10.7554/eLife.106469 (PMC12279375; doi:10.7554/eLife.106469)
Supplement: Figure 1—figure supplement 2—source data 2. [file elife-106469-fig1-figsupp2-data2.zip]

Archive with 4 entries (3 files):
- Figure 1—figure supplement 2_raw blot/FLp53.png
- Figure 1—figure supplement 2_raw blot/delta133p53.png
- Figure 1—figure supplement 2_raw blot/delta160p53.png
- Figure 1—figure supplement 2_raw blot/
