# Supplementary material for: Δ133p53α and Δ160p53α isoforms of the tumor suppressor protein p53 exert dominant-negative effect primarily by co-aggregation
Source: eLife. 2025 Jul 21;14:RP106469. doi: 10.7554/eLife.106469 (PMC12279375; doi:10.7554/eLife.106469)
Supplement: Figure 2—source data 2. [file elife-106469-fig2-data2.zip]

Archive with 7 entries (6 files):
- Figure 2_raw blot/Input_anti-FLAG.tif
- Figure 2_raw blot/Input_anti-V5.tif
- Figure 2_raw blot/Input_merge.tif
- Figure 2_raw blot/Pull-down_anti-FLAG.tif
- Figure 2_raw blot/Pull-down_anti-V5.tif
- Figure 2_raw blot/Pull-down_merge.tif
- Figure 2_raw blot/
