# Supplementary material for: Δ133p53α and Δ160p53α isoforms of the tumor suppressor protein p53 exert dominant-negative effect primarily by co-aggregation
Source: eLife. 2025 Jul 21;14:RP106469. doi: 10.7554/eLife.106469 (PMC12279375; doi:10.7554/eLife.106469)
Supplement: Figure 2—figure supplement 1—source data 1. [file elife-106469-fig2-figsupp1-data1.zip]

Archive with 1 entries (1 files):
- Figure 2-figure supplement 1-source data 1_labeled blot.pdf
