# Supplementary material for: Δ133p53α and Δ160p53α isoforms of the tumor suppressor protein p53 exert dominant-negative effect primarily by co-aggregation
Source: eLife. 2025 Jul 21;14:RP106469. doi: 10.7554/eLife.106469 (PMC12279375; doi:10.7554/eLife.106469)
Supplement: Figure 6—source data 6. [file elife-106469-fig6-data6.zip]

Archive with 9 entries (6 files):
- Figure 6_raw blot/
- Figure 6_raw blot/Figure 6A_raw blot/
- Figure 6_raw blot/Figure 6A_raw blot/Anti-FLAG-Anti-V5.png
- Figure 6_raw blot/Figure 6A_raw blot/Anti-Histone H3.png
- Figure 6_raw blot/Figure 6A_raw blot/Anti-tubulin.png
- Figure 6_raw blot/Figure 6B_raw blot/
- Figure 6_raw blot/Figure 6B_raw blot/Anti-FLAG.png
- Figure 6_raw blot/Figure 6B_raw blot/Anti-Histone H3.png
- Figure 6_raw blot/Figure 6B_raw blot/Anti-V5.png
