# Supplementary material for: Δ133p53α and Δ160p53α isoforms of the tumor suppressor protein p53 exert dominant-negative effect primarily by co-aggregation
Source: eLife. 2025 Jul 21;14:RP106469. doi: 10.7554/eLife.106469 (PMC12279375; doi:10.7554/eLife.106469)
Supplement: Figure 6—figure supplement 2—source data 5. [file elife-106469-fig6-figsupp2-data5.zip]

Archive with 10 entries (7 files):
- Figure 6—figure supplement 2/
- Figure 6—figure supplement 2/Figure 6-figure supplement 2A/
- Figure 6—figure supplement 2/Figure 6-figure supplement 2A/Anti-FLAG-Anti-p53 FL-393.png
- Figure 6—figure supplement 2/Figure 6-figure supplement 2A/Anti-Histone H3.png
- Figure 6—figure supplement 2/Figure 6-figure supplement 2A/Anti-p53 FL-393.png
- Figure 6—figure supplement 2/Figure 6-figure supplement 2A/Anti-tubulin.png
- Figure 6—figure supplement 2/Figure 6-figure supplement 2B/
- Figure 6—figure supplement 2/Figure 6-figure supplement 2B/Anti-FLAG-Anti-p53 FL-393.png
- Figure 6—figure supplement 2/Figure 6-figure supplement 2B/Anti-Histone H3.png
- Figure 6—figure supplement 2/Figure 6-figure supplement 2B/Anti-p53 FL-393.png
